# Supplementary material for: Role of Chondroitin Sulfate Proteoglycan 5 in Steroid-Induced Cataract
Source: Cells. 2023 Jun 23;12(13):1705. doi: 10.3390/cells12131705 (PMC10340432; doi:10.3390/cells12131705)
Supplement: Supplementary file 1 [file cells-12-01705-s001.zip]

Archive with 1 entries (1 files):
- cells-2439461-supplementary.pdf
